# Supplementary material for: Non-Invasive Brain Stimulation for Core Symptoms of Chronic Primary Pain: A Meta-Analysis of RCTs
Source: Brain Sci. 2026 Jun 24;16(7):663. doi: 10.3390/brainsci16070663 (PMC13406848; doi:10.3390/brainsci16070663)
Supplement: Supplementary file 1 [file brainsci-16-00663-s001.zip]

Archive with 1 entries (1 files):
- brainsci-4320322-supplementary.pdf
